# Supplementary material for: Diffusion Magnetic Resonance Imaging Models for Detecting Brain Microstructural Abnormalities in Type 2 Diabetes: A Systematic Review
Source: Bioengineering (Basel). 2026 Jun 24;13(7):730. doi: 10.3390/bioengineering13070730 (PMC13404285; doi:10.3390/bioengineering13070730)
Supplement: Supplementary file 1 [file bioengineering-13-00730-s001.zip]

Archive with 1 entries (1 files):
- Methodological quality assessment of included studies(1)(1).xlsx
