# Supplementary material for: Diffusion Magnetic Resonance Imaging Models for Detecting Brain Microstructural Abnormalities in Type 2 Diabetes: A Systematic Review
Source: Bioengineering (Basel). 2026 Jun 24;13(7):730. doi: 10.3390/bioengineering13070730 (PMC13404285; doi:10.3390/bioengineering13070730)
Supplement: Supplementary file 1 [file bioengineering-13-00730-s001.zip › Methodological quality assessment of included studies(1)(1).xlsx]

## Sheet: Supplementary Table S1
Supplementary Table S1. Methodological quality assessment of included studies
No.	Study	Title	dMRI model / approach	Participant selection	Control-group matching	MRI acquisition reporting	Preprocessing / analysis transparency	Adjustment for confounders	Correction for multiple comparisons	Cognitive / clinical outcomes	Total score (0–7)	Overall quality
1	Po Lai Yau [44]	Emotional and neutral declarative memory impairments and associated white matter microstructural abnormalities in adults with type 2 diabetes	DTI	1	1	1	1	0.5	0.5	1	6	High
2	P. L. Yau [27]	Preliminary evidence for brain complications in obese adolescents with type 2 diabetes mellitus	DTI	1	0.5	1	0.5	0.5	1	1	6.5	High
3	Jung-Lung Hsu [29]	Microstructural white matter abnormalities in type 2 diabetes mellitus: A diffusion tensor imaging study	DTI	1	1	1	1	0.5	0.5	0.5	5.5	Moderate
4	YAEL D. REIJMER [36]	Microstructural White Matter Abnormalities and Cognitive Functioning in Type 2 Diabetes: A diffusion tensor imaging study	DTI	1	1	1	1	0.5	0.5	1	6	High
5	CHERIE M. FALVEY [28]	Macro- andMicrostructural Magnetic Resonance Imaging Indices Associated With Diabetes Among CommunityDwelling Older Adults	DTI	1	0.5	1	0.5	1	1	1	6	High
6	Aifeng Zhang [45]	White Matter Tract Integrity of Anterior Limb of Internal Capsule in Major Depression and Type 2 Diabetes	DTI	1	0.5	1	1	0.5	0.5	1	5.5	Moderate
7	Junying Zhang [35]	White Matter Integrity Disruptions Associated With Cognitive Impairments in Type 2 Diabetic Patients	DTI	1	1	1	1	0.5	0.5	1	6	High
8	Wouter S. Hoogenboom [46]	Cerebral White Matter Integrity and Resting-State Functional Connectivity in Middle-aged Patients With Type 2 Diabetes	DTI	1	1	1	1	0.5	0.5	0.5	5.5	Moderate
9	Laura M. Raffield [47]	Analysis of the Relationships between Type 2 Diabetes Status, Glycemic Control, and Neuroimaging Measures in the Diabetes Heart Study Mind	DTI	1	1	0.5	0.5	0.5	0.5	1	5	Moderate
10	F. C. G. van Bussel [48]	Altered Hippocampal White Matter Connectivity in Type 2 Diabetes Mellitus and Memory Decrements	DTI	1	1	1	1	0.5	0.5	1	6	High
11	Xin Tan [30]	Micro-structural white matter abnormalities in type 2 diabetic patients: a DTI study using TBSS analysis	DTI	1	1	0.5	0.5	0.5	1	0.5	5	Moderate
12	Y. Xiong [49]	A Diffusion Tensor Imaging Study on White Matter Abnormalities in Patients with Type 2 Diabetes Using Tract-Based Spatial Statistics	DTI	1	1	1	1	0.5	1	0.5	6	High
13	Jian-Hui Zhang [50]	Nε-(carboxymethyl)-lysine, White Matter, and Cognitive Function in Diabetes Patients	DTI	1	1	1	0.5	0.5	0.5	0.5	5	Moderate
14	Liselotte van Bloemendaal [51]	Alterations in white matter volume and integrity in obesity and type 2 diabetes	DTI	1	1	1	0.5	0.5	0.5	0.5	5	Moderate
15	Peng Fang [43]	Changes in the Cerebellar and Cerebro-Cerebellar Circuit in Type 2 Diabetes	DTI	1	1	1	0.5	0.5	0.5	0.5	5	Moderate
16	Sujung Yoon [53]	Brain changes in overweight/obese and normal-weight adults with type 2 diabetes mellitus	DTI	1	0.5	1	0.5	0.5	1	1	6.5	High
17	Arie Nouwen [52]	Microstructural abnormalities in white and gray matter in obese adolescents with and without type 2 diabetes	DTI	1	0.5	1	1	0.5	0.5	1	5.5	Moderate
18	Qian Sun [31]	Alterations of White Matter Integrity and Hippocampal Functional Connectivity in Type 2 Diabetes Without Mild Cognitive Impairment	DTI	1	1	1	1	0.5	0.5	0.5	5.5	Moderate
19	Xinfeng Yu [32]	Abnormal corpus callosum induced by diabetes impairs sensorimotor connectivity in patients after acute stroke	DTI	1	0.5	1	0.5	0.5	1	1	6.5	High
20	Yi Liang [54]	Local Diffusion Homogeneity Provides Supplementary Information in T2DM-Related WM Microstructural Abnormality Detection	DTI	1	1	0.5	0.5	0.5	0.5	1	5	Moderate
21	Yaoyao Zhuo [40]	White matter impairment in type 2 diabetes mellitus with and without microvascular disease	DTI	1	1	1	1	0.5	0.5	1	6	High
22	Ying Cui [33]	Abnormal Cingulum Bundle Induced by Type 2 Diabetes Mellitus: A Diffusion Tensor Tractography Study	DTI	1	1	1	1	0.5	0.5	0.5	5.5	Moderate
23	Ying Cui [55]	Disturbed Interhemispheric Functional and Structural Connectivity in Type 2 Diabetes	DTI	1	1	1	1	0.5	1	0.5	6	High
24	Jun Wang [38]	Tractography in Type 2 Diabetes Mellitus With Subjective Memory Complaints: A Diffusion Tensor Imaging Study	DTI	1	1	1	1	0.5	0.5	1	6	High
25	Bhaswati Roy [42]	Microstructural brain tissue changes contribute to cognitive and mood deficits in adults with type 2 diabetes mellitus	DTI	1	1	1	1	0.5	0.5	0.5	5.5	Moderate
26	Yangyingqiu Liu [37]	White matter microstructure alterations in type 2 diabetes mellitus and its correlation with cerebral small vessel disease and cognitive performance	DTI	1	1	1	1	0.5	0.5	0.5	5.5	Moderate
27	Shuncheng Yu [57]	DTI-ALPS index decreased in patients with Type 2 Diabetes Mellitus	DTI	1	1	1	1	0.5	0.5	0.5	5.5	Moderate
28	Yael D. Reijmer [36]	Disruption of the Cerebral White Matter Network Is Related to Slowing of Information Processing Speed in Patients With Type 2 Diabetes	DTI-network	1	1	1	1	0.5	1	0.5	6	High
29	Dae-Jin Kim [61]	Hyperglycemia Reduces Efficiency of Brain Networks in Subjects with Type 2 Diabetes	DTI-network	1	1	1	0.5	0.5	0.5	0.5	5	Moderate
30	Yang ZHANG [63]	Altered brain structural topological properties in type 2 diabetes mellitus patients without complications	DTI-network	1	1	1	1	1	0.5	0.5	6	High
31	Ying Xiong [14]	Diffusion Tensor Imaging Reveals Altered Topological Efficiency of Structural Networks in Type-2 Diabetes Patients With and Without Mild Cognitive Impairment	DTI-network	1	1	1	1	0.5	1	1	6.5	High
32	Chang Li [15]	Alterations of Brain Structural Network Connectivity in Type 2 Diabetes Mellitus Patients With Mild Cognitive Impairment	DTI-network	1	1	1	1	0.5	1	1	6.5	High
33	Vergoossen, L.W.[62]	White Matter Connectivity Abnormalities in Prediabetes and Type 2 Diabetes: The Maastricht Study.	DTI-network	1	1	1	1	0.5	1	1	6.5	High
34	Junying Zhang [64]	Disrupted White Matter Network and Cognitive Decline in Type 2 Diabetes Patients.	DTI-network	1	1	1	1	0.5	0.5	1	6	High
35	Xie Y [65]	White Matter Microstructural Abnormalities in Type 2 Diabetes Mellitus: A Diffusional Kurtosis Imaging Analysis	DKI	1	1	1	1	0.5	1	0.5	6	High
36	Xiong, Y. [39]	Brain Microstructural Alterations in Type 2 Diabetes: Diffusion Kurtosis Imaging Provides Added Value to Diffusion Tensor Imaging	DKI+DTI	1	1	1	1	0.5	0.5	0.5	5.5	Moderate
37	Gao, J. [66]	Analysis of White Matter Tract Integrity Using Diffusion Kurtosis Imaging Reveals the Correlation of White Matter Microstructural Abnormalities with Cognitive Impairment in Type 2 Diabetes Mellitus.	DKI	1	1	1	1	0.5	0.5	0.5	5.5	Moderate
38	Xiong, Y. [67]	Application of Neurite Orientation Dispersion and Density Imaging to Characterize Brain Microstructural Abnormalities in Type-2 Diabetics with Mild Cognitive Impairment.	NODDI	1	1	1	1	0.5	0.5	1	6	High
39	Huang, H. [68]	Cortical Gray Matter Microstructural Alterations in Patients with Type 2 Diabetes Mellitus	NODDI	1	1	1	0.5	0.5	0.5	0.5	5	Moderate
40	Huang, H.[69]	White Matter Characteristics of Damage Along Fiber Tracts in Patients with Type 2 Diabetes Mellitus.	NODDI+DSI	1	1	1	0.5	0.5	0.5	0.5	5	Moderate
41	Alotaibi, A. [70]	White Matter Microstructural Alterations in Type 2 Diabetes: A Combined UK Biobank Study of Diffusion Tensor Imaging and Neurite Orientation Dispersion and Density Imaging	NODDI+DTI	1	0.5	1	1	1	1	0.5	6	High
42	Huang, X.[71]	Macrostructural and Microstructural Alterations of Hippocampal Subregions in T2DM: NODDI Provides Added Value to DTI and Volumetric Analyses.	NODDI+DTI	1	1	1	0.5	0.5	0.5	0.5	5	Moderate
43	van Bussel, F.C. [72]	On the Interplay of Microvasculature, Parenchyma, and Memory in Type 2 Diabetes.	IVIM	1	1	1	1	0.5	0.5	1	6	High
44	Zhang, Q [73]	Diffusion Spectrum Imaging in White Matter Microstructure in Subjects with Type 2 Diabetes	DSI	1	1	1	0.5	0.5	0.5	0.5	5	Moderate

## Sheet: Scoring criteria
Scoring criteria for the modified methodological quality assessment
Domain	Score	Criterion
Participant selection	1	Clear definition of T2DM participants and eligibility criteria
Participant selection	0.5	Partially described participant selection
Participant selection	0	Unclear selection criteria
Control-group matching	1	Control group appropriate and matched/adjusted for key factors
Control-group matching	0.5	Control group present but matching/representativeness limited
Control-group matching	0	No appropriate control group or major imbalance not addressed
MRI acquisition reporting	1	MRI scanner, sequence, b-values/directions, and key acquisition parameters reported
MRI acquisition reporting	0.5	Partial MRI acquisition reporting
MRI acquisition reporting	0	MRI acquisition insufficiently reported
Preprocessing / analysis transparency	1	Preprocessing and diffusion analysis pipeline clearly described
Preprocessing / analysis transparency	0.5	Preprocessing partly reported
Preprocessing / analysis transparency	0	Preprocessing unclear
Adjustment for confounders	1	Adjusted/matched for key confounders such as age, sex, education, vascular risk factors
Adjustment for confounders	0.5	Partial adjustment or group comparison only
Adjustment for confounders	0	No clear adjustment for confounders
Correction for multiple comparisons	1	Appropriate correction reported, such as FWE, FDR, permutation correction, or network-level correction
Correction for multiple comparisons	0.5	Limited or ROI-level correction only / unclear correction
Correction for multiple comparisons	0	No correction reported
Cognitive / clinical outcomes	1	Cognitive or clinical outcomes reported and linked to imaging findings
Cognitive / clinical outcomes	0.5	Clinical information reported but not comprehensively linked to imaging
Cognitive / clinical outcomes	0	No cognitive/clinical outcome reporting
Overall quality	High	Total score ≥ 6.0
Overall quality	Moderate	Total score 4.5–5.5
Overall quality	Low	Total score < 4.5

## Sheet: Summary
Metric	Value
Studies assessed	44
High quality	22
Moderate quality	22
Low quality	0
Mean score	5.69
Scoring range	5.0-6.5
Quality rule	High ≥6.0; Moderate 4.5–5.5; Low <4.5
